# Supplementary material for: Understanding molecular consequences of putative drug resistant mutations in Mycobacterium tuberculosis
Source: Sci Rep. 2018 Oct 18;8:15356. doi: 10.1038/s41598-018-33370-6 (PMC6193939; doi:10.1038/s41598-018-33370-6)
Supplement: Supplementary file 2 — Supplementary Table 1 [file 41598_2018_33370_MOESM2_ESM.xlsx]

## Sheet: alr
Supplementary Table 1: Summary of measured biophysical effects for GWAS-identified mutations within target Alr, conferring resistance to second-line drug D-cycloserine. Numerical values filtered according to distance from interacting site, and followed by predicted mechanistic effects.
Mutation	Average Protomer stability (DUET)	Ligand affinity – A	Ligand affinity – B	Average Complex Stability	Interacting with (< 5Å)	Close to (< 10Å)	Affects Protein Stability	Affects Ligand Affinty	Affects Complex Stability	Predicted Effect
A38V	-0.543	> 10Å	> 10Å	> 10Å			Moderately destabilizing			Moderate loss of protein stability
G71S	-1.719	> 10Å	> 10Å	-0.5825		Opposite chain	Highly destabilizing		Moderately destabilizing	Large loss of protein stability with moderate loss in complex stability possibly due to interaction with opposite chain.
H72Y	0.3475	> 10Å	> 10Å	-1.2605		Opposite chain	Mildly stabilizing		Highly destabilizing	Mild gain of protein stability with large loss of complex stability possibly due to interaction with opposite chain.
T75A	-0.722	> 10Å	> 10Å	> 10Å			Moderately destabilizing			Moderate loss of protein stability
T75M	0.2055	> 10Å	> 10Å	> 10Å			Mildly stabilizing			Mild gain of protein stability
L113R	-1.01	-1.288	> 10Å	-0.45	Opposite chain	D-cycloserine	Highly destabilizing	Mutation within Chain A Highly destabilizing	Mildly destabilizing	Large loss of protein stability and ligand affinity via Chain A Mutation, with a mild loss of complex stability. Likely due to interaction with opposite chain and a possible interaction with D-cycloserine.
P122S	-0.9075	> 10Å	> 10Å	> 10Å			Moderately destabilizing			Moderate loss of protein stability
D139H	-0.5595	> 10Å	> 10Å	> 10Å			Moderately destabilizing			Moderate loss of protein stability
D139G	-0.8945	> 10Å	> 10Å	> 10Å			Moderately destabilizing			Moderate loss of protein stability
E140D	-1.5755	> 10Å	> 10Å	-0.558		Opposite chain	Highly destabilizing		Moderately destabilizing	Large loss of protein stability with moderate loss in complex stability possibly due to interaction with opposite chain.
T155A	-1.213	-1.802	> 10Å	> 10Å		D-cycloserine	Highly destabilizing	Mutation within Chain A Highly destabilizing		Large loss of protein stability and ligand affinity via Chain A Mutation, possibly due to interaction with D-cycloserine.
V156A	-2.1515	-1.7	> 10Å	> 10Å		D-cycloserine	Highly destabilizing	Mutation within Chain A Highly destabilizing		Large loss of protein stability and ligand affinity via Chain A Mutation, possibly due to interaction with D-cycloserine.
K157E	-1.401	-0.557	> 10Å	-0.0635	D-cycloserine, Opposite chain		Highly destabilizing	Mutation within Chain A Moderately destabilizing	Mildly destabilizing	Large loss of protein stability with moderate loss in ligand affinity via Chain A Mutation and a mild loss in complex stability. Likely due to interaction with D-cycloserine and opposite chain.
T160A	-1.7045	-0.771	> 10Å	0.057		D-cycloserine, Opposite chain	Highly destabilizing	Mutation within Chain A Moderately destabilizing	Mildly stabilizing	Large loss of protein stability with moderate loss in ligand affinity via Chain A Mutation and a mild gain in complex stability. Possibly due to interaction with D-cycloserine and opposite chain.
D186G	-0.157	> 10Å	> 10Å	> 10Å			Mildly stabilizing			Mild loss of protein stability.
A187S	-1.2205	> 10Å	> 10Å	> 10Å			Highly destabilizing			Large loss of protein stability.
D205G	-1.198	> 10Å	> 10Å	-0.5385		Opposite chain	Highly destabilizing		Moderately destabilizing	Large loss of protein stability with moderate loss in complex stability possibly due to interaction with opposite chain.
A212D	-2.11	> 10Å	> 10Å	> 10Å			Highly destabilizing			Large loss of protein stability.
F215V	-1.5275	> 10Å	> 10Å	> 10Å			Highly destabilizing			Large loss of protein stability.
A217V	0.038	> 10Å	> 10Å	> 10Å			Mildly stabilizing			Mild gain of protein stability
E224G	-0.666	> 10Å	> 10Å	> 10Å			Moderately destabilizing			Moderate loss of protein stability
S235W	-1.432	0.319	> 10Å	-0.556		D-cycloserine, Opposite chain	Highly destabilizing	Mutation within Chain A Mildly stabilizing	Moderately destabilizing	Large loss of protein stability with moderate loss in complex stability possibly due to interaction with D-cycloserine and opposite chain.
S238L	0.9005	-0.445	> 10Å	-0.8285	D-cycloserine	Opposite chain	Moderately stabilizing	Mutation within Chain A Mildly destabilizing	Moderately destabilizing	Moderate gain of protein stability with a mild loss in ligand affinity via Chain A Mutation and a moderate loss in complex stability likely due to interaction with D-cycloserine and a possible interaction with opposite chain.
T247M	-0.065	> 10Å	> 10Å	> 10Å			Mildly destabilizing			Mild loss of protein stability.
L260V	-1.3955	-2.162	> 10Å	-0.662		D-cycloserine, Opposite chain	Highly destabilizing	Mutation within Chain A Highly destabilizing	Moderately destabilizing	Large loss of protein stability and ligand affinity via Chain A Mutation with a moderate loss in complex stability. Possibly due to interaction with D-cycloserine and opposite chain.
S261N	-1.492	-0.561	> 10Å	-0.482		D-cycloserine, Opposite chain	Highly destabilizing	Mutation within Chain A Moderately destabilizing	Mildly destabilizing	Large loss of protein stability with moderate loss in ligand affinity via Chain A Mutation and a mild loss in complex stability. Possibly due to interaction with D-cycloserine and opposite chain.
P262Q	-1.9195	0.641	> 10Å	-0.8515	D-cycloserine	Opposite chain	Highly destabilizing	Mutation within Chain A Moderately stabilizing	Moderately destabilizing	Large loss of proteins stability with moderate gain in ligand affinity via Chain A Mutation and a moderate loss of comlpex stability. Likely due to interaction with D-cycloserine, and possibly due to interaction with opposite chain.
D268G	-0.5105	> 10Å	> 10Å	> 10Å			Moderately destabilizing			Moderate loss of protein stability
G270E	-1.1555	> 10Å	> 10Å	> 10Å			Highly destabilizing			Large loss of protein stability.
M275I	-1.228	> 10Å	> 10Å	-1.0895		Opposite chain	Highly destabilizing		Highly destabilizing	Large loss of protein and complex stability, possibly due to interaction with opposite chain.
V284L	-0.425	> 10Å	> 10Å	-0.542		Opposite chain	Mildly destabilizing		Moderately destabilizing	Mild loss of protein stability with moderate loss in complex stability possibly due to interaction with opposite chain.
I287V	-1.5615	> 10Å	> 10Å	-0.908	Opposite chain		Highly destabilizing		Moderately destabilizing	Large loss of protein stability with moderate loss in complex stability likely due to interaction with opposite chain.
A308G	-1.916	> 10Å	> 10Å	-0.517		Opposite chain	Highly destabilizing		Moderately destabilizing	Large loss of protein stability with moderate loss in complex stability possibly due to interaction with opposite chain.
P311L	-0.3415	> 10Å	-1.916	-0.7825	Opposite chain	D-cycloserine	Mildly destabilizing	Mutation within Chain B Highly destabilizing	Moderately destabilizing	Mild loss of protein stability with a large loss in ligand affinity via Chain B Mutation and a moderate loss in complex stability. Likely due to interaction with opposite chain and a possible interaction with D-cycloserine.
D316E	-0.4885	> 10Å	-0.902	-1.222		D-cycloserine, Opposite chain	Mildly destabilizing	Mutation within Chain B Moderately destabilizing	Highly destabilizing	Mild loss of protein stability with a moderate loss in ligand affinity via Chain B Mutation and a large loss in comlpex stability. Possibly due to interaction with D-cycloserine and opposite chain.
V318M	-0.479	> 10Å	-2.306	-1.014	Opposite chain	D-cycloserine	Mildly destabilizing	Mutation within Chain B Highly destabilizing	Highly destabilizing	Mild loss of protein stability with a large loss in ligand affinity via Chain B Mutation and in complex stability. Likely due to interaction with opposite chain and a possible interaction with D-cycloserine.
R325P	-0.0045	> 10Å	> 10Å	-0.6525		Opposite chain	Mildly destabilizing		Moderately destabilizing	Mild loss of protein stability with moderate loss in complex stability possibly due to interaction with opposite chain.
R340L	-0.6545	> 10Å	-0.659	-0.572	Opposite chain	D-cycloserine	Moderately destabilizing	Mutation within Chain B Moderately destabilizing	Moderately destabilizing	Moderate loss of protein stability, ligand affinity via Chain B Mutation and complex stability. Likely due to interaction with opposite chain and a possible interaction with D-cycloserine.
M343T	-2.014	> 10Å	0.247	-0.104	D-cycloserine, Opposite chain		Highly destabilizing	Mutation within Chain B Mildly stabilizing	Mildly destabilizing	Large loss of protein stability with mild gain in ligand affinity via Chain B Mutation and a mild loss in complex stability. Likely due to interaction with D-cycloserine and opposite chain.
L350P	-2.015	> 10Å	> 10Å	-0.518		Opposite chain	Highly destabilizing		Moderately destabilizing	Large loss of protein stability with moderate loss in complex stability possibly due to interaction with opposite chain.
A363T	-1.7375	> 10Å	> 10Å	-1.015		Opposite chain	Highly destabilizing		Highly destabilizing	Large loss of protein and complex stability, possibly due to interaction with opposite chain.
I364V	-1.9755	> 10Å	> 10Å	> 10Å	loss of protein stability		Highly destabilizing			Large loss of protein stability.
E373G	-1.79	> 10Å	> 10Å	> 10Å			Highly destabilizing			Large loss of protein stability.
Y388D	-3.1945	-2.6	> 10Å	-2.6065	D-cycloserine, Opposite chain		Highly destabilizing	Mutation within Chain A Highly destabilizing	Highly destabilizing	Large loss of protein stability, ligand affinity and complex stability via Chain A mutation, likely due to interaction with D-cycloserine and opposite chain.
Y388C	-1.533	-1.385	> 10Å	-2.4585	D-cycloserine, Opposite chain		Highly destabilizing	Mutation within Chain A Highly destabilizing	Highly destabilizing	Large loss of protein stability, ligand affinity and complex stability via Chain A mutation, likely due to interaction with D-cycloserine and opposite chain.
R397G	-1.7305	> 10Å	-0.733	-1.079	Opposite chain	D-cycloserine	Highly destabilizing	Mutation within Chain B Moderately destabilizing	Highly destabilizing	Large loss of protein and complex stability, with moderate loss in ligand affinity via Chain B mutation. Likely due to interaction with opposite chain and a possible interaction with D-cycloserine within Chain A.
R397L	-0.1545	> 10Å	-0.445	-1.37	Opposite chain	D-cycloserine	Mildly destabilizing	Mutation within Chain B Mildly destabilizing	Highly destabilizing	Mild loss of protein stability and ligand affinity via Chain B mutation, with a large loss of complex stability. Likely due to interaction with opposite chain and a possible interaction with D-cycloserine within Chain A.
T401I	0.018	> 10Å	> 10Å	> 10Å			Mildly stabilizing			Mild gain of protein stability
