# Supplementary material for: Understanding molecular consequences of putative drug resistant mutations in Mycobacterium tuberculosis
Source: Sci Rep. 2018 Oct 18;8:15356. doi: 10.1038/s41598-018-33370-6 (PMC6193939; doi:10.1038/s41598-018-33370-6)
Supplement: Supplementary file 3 — Supplementary Table 2 [file 41598_2018_33370_MOESM3_ESM.xlsx]

## Sheet: katG
Supplementary Table 2: Summary of measured biophysical effects for GWAS-identified mutations within target KatG, conferring resistance to first-line drug Isoniazid. Numerical values filtered according to distance from interacting site, and followed by predicted mechanistic effects
Mutation	Protomer Stability (DUET)	Ligand Affinity	Average Complex stability	Interacting with (< 5Å)	Close to (< 10Å)	Affects Protein Stability	Affects Ligand Affinty	Affects Complex Stability	Predicted Effect
K27E	-0.005	>10Å	-0.1755	Opposite Chain		Mildly destabilizing		Chain A mutation mildly stabilizing, Chain B mutation moderately destabilizing	Mild loss of protein and homodimer stability, likely due to interaction with opposite chain.
P29T	-1.387	>10Å	-0.6695	Opposite Chain		Highly destabilizing		Chain A mutation moderately destabilizing, Chain B mutation mildly destabilizing	Large loss of protein stability, with moderate loss of homodimer stability, likely due to interaction with opposite chain.
G34A	-0.35	>10Å	-0.378		Opposite Chain	Mildly destabilizing		Mutation in both chains Mildly destabilizing	Mild loss of protein and homodimer stability, possibly due to interaction with opposite chain.
Q36P	0.558	>10Å	-0.6015	Opposite Chain		Moderately stabilizing		Chain A mutation mildly destabilizing, Chain B mutation moderately destabilizing	Moderate gain of protein stability with moderate loss in homodimer stability likely due to interaction with the opposite chain.
V47I	-0.747	>10Å	-0.6355	Opposite Chain		Moderately destabilizing		Mutation in both chains Moderately destabilizing	Moderate loss of protein and homodimer stability likely due to interaction with opposite chain.
D63G	-0.549	>10Å	>10Å			Moderately destabilizing			Moderate loss of protein stability
A66T	-0.752	>10Å	>10Å			Moderately destabilizing			Moderate loss of protein stability
V68G	-3.102	>10Å	-0.4375		Opposite Chain	Highly destabilizing		Mutation in both chains Mildly destabilizing	Large loss of protein stability with mild loss in homodimer stability possibly due to interaction with opposite chain.
T77R	-0.658	>10Å	>10Å			Moderately destabilizing			Moderate loss of protein stability
R78G	-1.04	>10Å	>10Å			Highly destabilizing			Large loss of protein stability
V83G	-3.088	>10Å	>10Å			Highly destabilizing			Large loss of protein stability
M84T	-2.183	>10Å	>10Å			Highly destabilizing			Large loss of protein stability
T85A	-0.767	>10Å	>10Å			Moderately destabilizing			Moderate loss of protein stability
Q88E	-1.084	>10Å	-0.5345		Opposite Chain	Highly destabilizing		Chain A mutation moderately destabilizing, Chain B mutation mildly destabilizing	Large loss of protein stability with moderate loss in homodimer stability possibly due to interaction with the opposite chain.
W90R	-2.369	>10Å	-4.554	Opposite Chain		Highly destabilizing	Highly destabilizing	Mutation in both chains Highly destabilizing	Large loss of protein and homodimer stability likely due to interaction with opposite chain.
Y98C	-1.864	>10Å	-0.756		Opposite Chain	Highly destabilizing	Moderately destabilizing	Mutation in both chains Moderately destabilizing	Large loss of protein stability with moderate loss in homodimer stability possibly due to interaction with the opposite chain.
G99R	-1.188	>10Å	>10Å			Highly destabilizing			Large loss of protein stability
F102S	-3.824	>10Å	>10Å			Highly destabilizing			Large loss of protein stability
R104Q	-0.916	-2.453	>10Å	Isoniazid		Moderately destabilizing	Highly destabilizing		Moderate loss of protein stability with large loss in ligand affinity likely due to interaction with Isoniazid
A109V	-0.413	-1.574	>10Å		Isoniazid	Midly destabilizing	Highly destabilizing		Mild loss of protein stability with a large loss in ligand affinity possibly due to interaction with Isoniazid
A109T	-1.729	-0.327	>10Å		Isoniazid	Highly destabilizing	Mildly destabilizing		Large loss of protein stability with a mild loss in ligand affinity possibly due to interaction with Isoniazid
G120S	-1.42	>10Å	>10Å			Highly destabilizing			Large loss of protein stability
G121S	-0.901	>10Å	>10Å			Moderately destabilizing			Moderate loss of protein stability
G123R	-0.288	>10Å	>10Å			Mildly destabilizing			Mild loss of protein stability
G124A	-0.634	>10Å	-0.228		Opposite Chain	Moderately destabilizing		Mutation in both chains Mildly destabilizing	Moderate loss of protein stability with mild loss in homodimer stability possibly due to interaction with opposite chain.
G124D	-1.828	>10Å	-0.177		Opposite Chain	Highly destabilizing		Mutation in both chains Mildly destabilizing	Large loss of protein stability with mild loss in homodimer stability possibly due to interaction with opposite chain.
Q127P	0.06	-2.142	-0.4345		Isoniazid, Opposite Chain	Mildly stabilizing	Highly destabilizing	Mutation in both chains Mildly destabilizing	Mild gain of protein stability with large loss in ligand affinity and a mild loss in complex stability possibly due to interaction with Isoniazid and opposite chain.
P131A	-1.555	>10Å	-1.877	Opposite Chain		Highly destabilizing		Mutation in both chains Highly destabilizing	Large loss of protein and homodimer stability likely due to interaction with opposite chain.
P131S	-2.122	>10Å	-0.6395	Opposite Chain		Highly destabilizing		Chain A mutation moderately destabilizing, Chain B mutation mildly destabilizing	Large loss of protein stability and moderate loss of complex stability likely due to interaction with opposite chain.
N138H	-1.88	-1.085	0.001	Isoniazid	Opposite Chain	Highly destabilizing	Highly destabilizing	Chain A mutation mildly destabilizing, Chain B mutation mildly stabilizing	Large loss of protein stability and ligand affinity with negligable gain in complex stability, likely due to interaction with Isoniazid and possibly with opposite chain.
N138D	-2.197	-1.661	-0.3895	Isoniazid	Opposite Chain	Highly destabilizing	Highly destabilizing	Mutation in both chains Mildly destabilizing	Large loss of protein stability and ligand affinity with mild loss in complex stability, likely due to interaction with Isoniazid and possibly with opposite chain.
S140N	-0.405	-1.722	>10Å		Isoniazid	Mildly destabilizing	Highly destabilizing		Mild loss of protein stability with large loss in ligand affinity possibly due to interaction with Isoniazid
L141F	-1.784	-0.857	>10Å		Isoniazid	Highly destabilizing	Moderately destabilizing		Large loss of protein stability with moderate loss in ligand affinity possibly due to interaction with Isoniazid
L141S	-3.355	0.273	>10Å		Isoniazid	Highly destabilizing	Mildly stabilizing		Large loss of protein stability with mild gain in ligand affinity possibly due to interaction with Isoniazid
D142G	-1.614	-4.034	-0.5635		Isoniazid, Opposite Chain	Highly destabilizing	Highly destabilizing	Mutation in both chains Moderately destabilizing	Large loss of protein stability and ligand affinity with moderate loss of complex stability possibly due to interaction with Isoniazid and opposite chain.
A144T	-1.488	>10Å	-1.378		Opposite Chain	Highly destabilizing		Mutation in both chains Highly destabilizing	Large loss of protein and homodimer stability possibly due to interaction with opposite chain.
R145H	-1.954	>10Å	-0.221		Opposite Chain	Highly destabilizing		Mutation in both chains Mildly destabilizing	Large loss of protein stability with mild loss in homodimer stability possibly due to interaction with opposite chain.
W149R	-1.753	>10Å	-3.7285	Opposite Chain		Highly destabilizing		Mutation in both chains Highly destabilizing	Large loss of protein and homodimer stability likely due to interaction with opposite chain.
Y155C	-1.439	>10Å	-0.8595	Opposite Chain		Highly destabilizing		Mutation in both chains Moderately destabilizing	Large loss of protein stability with moderate loss in homodimer stability likely due to interaction with the opposite chain.
Y155S	-3.092	>10Å	-0.9315	Opposite Chain		Highly destabilizing		Chain A mutation mildly destabilizing, Chain B mutation moderately stabilizing	Large loss of protein stability with moderate loss in homodimer stability likely due to interaction with the opposite chain.
L159F	-1.873	>10Å	-0.699		Opposite Chain	Highly destabilizing		Chain A mutation moderately destabilizing, Chain B mutation mildly stabilizing	Large loss of protein and homodimer stability likely due to interaction with opposite chain.
L159P	-2.021	>10Å	-0.745		Opposite Chain	Highly destabilizing		Mutation in both chains Moderately destabilizing	Large loss of protein stability with moderate loss in homodimer stability possibly due to interaction with the opposite chain.
A162V	-0.715	>10Å	-1.2575		Opposite Chain	Moderately destabilizing		Mutation in both chains Highly destabilizing	Moderate loss of protein stability with large loss of complex stability possibly due to interaction with opposite chain.
A162E	-3.062	>10Å	-1.9025		Opposite Chain	Highly destabilizing		Mutation in both chains Highly destabilizing	Large loss of protein and homodimer stability possibly due to interaction with opposite chain.
D163N	-0.432	>10Å				Mildly destabilizing			Mild loss of protein stability
G169S	-1.127	>10Å				Highly destabilizing			Large loss of protein stability
T180K	-0.75	>10Å				Moderately destabilizing			Moderate loss of protein stability
G182R	-0.716	>10Å				Moderately destabilizing			Moderate loss of protein stability
D189A	0.339	>10Å	-0.275		Opposite Chain	Mildly stabilizing		Mutation in both chains Mildly destabilizing	Mild gain of protein stability with mild loss of complex stability possibly due to interaction with opposite chain.
D189G	-0.856	>10Å	-0.4235		Opposite Chain	Moderately destabilizing		mutation in both chains Mildly destabilizing	Moderate loss of protein stability with mild loss in homodimer stability possibly due to interaction with opposite chain.
W191R	-1.569	>10Å	-3.403	Opposite Chain		Highly destabilizing		Mutation in both chains Highly destabilizing	Large loss of protein and homodimer stability likely due to interaction with opposite chain.
W191G	-3.336	>10Å	-1.8795	Opposite Chain		Highly destabilizing		Mutation in both chains Highly destabilizing	Large loss of protein and homodimer stability likely due to interaction with opposite chain.
E192A	-0.964	>10Å	-0.8225	Opposite Chain		Moderately destabilizing		Chain A mutation moderately destabilizing, Chain B mutation highly stabilizing	Moderate loss of protein and homodimer stability likely due to interaction with opposite chain.
D194N	-1.144	>10Å	-1.5405		Opposite Chain	Highly destabilizing		Mutation in both chains Highly destabilizing	Large loss of protein and homodimer stability possibly due to interaction with opposite chain.
E195K	0.037	>10Å	-0.968	Opposite Chain		Mildly stabilizing		Chain A mutation highly destabilizing, Chain B mutation moderately stabilizing	Mild gain of protein stability with moderate loss in complex stability likely due to interaction with opposite chain.
L205R	-0.235	-0.394	-0.3605		Isoniazid, Opposite Chain	Mildly destabilizing	Mildly destabilizing	mutation in both chains Mildly destabilizing	Mild loss of protein and homodimer stability and ligand affinity possibly due to interaction with Isoniazid and opposite chain.
R209C	-2.046	-2.941	-1.2665		Isoniazid, Opposite Chain	Highly destabilizing	Highly destabilizing	Mutation in both chains Highly destabilizing	Large loss of protein and homodimer stability, and ligand affinity possibly due to interaction with Isoniazid and opposite chain.
S211N	0.242	>10Å	>10Å			Mildly stabilizing			Mild gain of protein stability
D215E	-0.111	>10Å	>10Å			Mildly destabilizing			Mild loss of protein stability
P232R	-0.256	-0.388	>10Å	Isoniazid		Mildly destabilizing	Mildly destabilizing		Mild loss of protein stability and ligand affinity likely due to interaction with Isoniazid
P232A	-0.927	-1.723	>10Å	Isoniazid		Moderately destabilizing	Highly destabilizing		Moderate loss of protein stability with a large loss in ligand affinity likely due to interaction with Isoniazid
P232S	-1.001	0.179	>10Å	Isoniazid		Highly destabilizing	Mildly stabilizing		Large loss of protein stability with mild gain in ligand affinity likely due to interaction with Isoniazid
M242V	-0.625	>10Å	>10Å			Moderately destabilizing			Moderate loss of protein stability
A244G	-1.8	-0.779	>10Å		Isoniazid	Highly destabilizing	Moderately destabilizing		Large loss of protein stability with moderate loss in ligand affinity possibly due to interaction with Isoniazid
T251K	-1.364	-2.096	>10Å		Isoniazid	Highly destabilizing	Highly destabilizing		Large loss of protein stability and ligand affinity possibly due to interaction with Isoniazid
R254L	-0.678	>10Å	-0.615		Opposite Chain	Moderately destabilizing		Mutation in both chains Moderately destabilizing	Moderate loss of protein and homodimer stability possibly due to interaction with opposite chain.
R254H	-1.925	>10Å	0.079		Opposite Chain	Highly destabilizing		Mutation in both chains mildly stabilizing	Large loss of protein stability with mild gain in homodimer stablity possibly due to interaction with opposite chain.
M257I	-1.256	>10Å	>10Å			Highly destabilizing			Large loss of protein stability
D259Y	0.359	>10Å	>10Å			Mildly stabilizing			Mild gain of protein stability
V260I	-0.535	>10Å	>10Å			Moderately destabilizing			Moderate loss of protein stability
T271I	-1.631	>10Å	>10Å			Highly destabilizing			Large loss of protein stability
T275A	-1.081	-3.007	>10Å		Isoniazid	Highly destabilizing	Highly destabilizing		Large loss of protein stability and ligand affinity possibly due to interaction with Isoniazid
G279D	-1.275	>10Å	>10Å			Highly destabilizing			Large loss of protein stability
D282G	-0.128	>10Å	>10Å			Mildly destabilizing			Mild loss of protein stability
G285V	-0.053	>10Å	>10Å			Mildly destabilizing			Mild loss of protein stability
G285C	-0.564	>10Å	>10Å			Moderately destabilizing			Moderate loss of protein stability
E289A	-0.874	>10Å	-1.986	Opposite Chain		Moderately destabilizing		Mutation in both chains Highly destabilizing	Moderate loss of protein stability with a large loss in homodimer stability likely due to interaction with opposite chain.
A290V	-0.395	>10Å	-0.9905	Opposite Chain		Mildly destabilizing		Chain A mutation highly destabilizing, Chain B mutation moderately stabilizing	Mild loss of protein stability with moderate loss in homodimer stability likely due to interaction with the opposite chain.
Q295P	-0.122	>10Å	-0.4135		Opposite Chain	Mildly destabilizing		Chain A mutation mildly destabilizing, Chain B mutation moderately stabilizing	Mild loss of protein and homodimer stability possibly due to interaction with opposite chain.
Q295E	-0.661	>10Å	-0.6435		Opposite Chain	Moderately destabilizing		Mutation in both chains Moderately destabilizing	Moderate loss of protein and homodimer stability possibly due to interaction with opposite chain.
G297V	-0.763	>10Å	-0.8685	Opposite Chain		Moderately destabilizing		Chain A mutation highly destabilizing, Chain B mutation moderately destabilizing	Moderate loss of protein and homodimer stability likely due to interaction with opposite chain.
G299S	-1.333	>10Å	-0.692		Opposite Chain	Highly destabilizing		Mutation in both chains moderately destabilizing	Large loss of protein stability with moderate loss in homodimer stability possibly due to interaction with the opposite chain.
W300S	-2.281	-0.866	-0.97		Isoniazid, Opposite Chain	Highly destabilizing	Moderately destabilizing	Mutation in both chains moderately destabilizing	Large loss of protein stability with moderate loss in ligand affinity and homodimer stability possibly due to interaction with Isoniazid and the opposite chain.
S302R	-0.56	>10Å	>10Å			Moderately destabilizing			Moderate loss of protein stability
T308A	-1.354	>10Å	>10Å			Highly destabilizing			Large loss of protein stability
S315R	-0.015	-0.691	>10Å	Isoniazid		Mildly destabilizing	Moderately destabilizing		Mild loss of protein stability with a moderate loss in ligand affinity likely due to interaction with Isoniazid
S315N	-0.026	0.39	>10Å	Isoniazid		Mildly destabilizing	Mildly stabilizing		Mild loss of protein stability with mild gain in ligand affinity likely due to interaction with Isoniazid
S315T	-0.154	-0.246	>10Å	Isoniazid		Mildly destabilizing	Mildly destabilizing		Mild loss of protein stability with mild loss in ligand affinity likely due to interaction with Isoniazid
S315I	-0.368	-0.734	>10Å	Isoniazid		Mildly destabilizing	Moderately destabilizing		Mild loss of protein stability with moderate loss in ligand affinity likely due to interaction with Isoniazid
S315G	-0.791	-1.122	>10Å	Isoniazid		Moderately destabilizing	Highly destabilizing		Moderate loss of protein stabilitiy with a large loss in ligand affinity likely due to interaction with Isoniazid
I317T	-2.242	0.224	>10Å		Isoniazid	Highly destabilizing	Mildly stabilizing		Large loss of protein stability with mild gain in ligand affinity possibly due to interaction with Isoniazid.
V320L	-0.924	>10Å	>10Å			Moderately destabilizing			Moderate loss of protein stability
N323S	-0.384	>10Å	>10Å			Mildly destabilizing			Mild loss of protein stability
T324I	-0.2	>10Å	>10Å			Mildly destabilizing			Mild loss of protein stability
T324P	-0.435	>10Å	>10Å			Mildly destabilizing			Mild loss of protein stability
T326M	-0.173	>10Å	>10Å			Mildly destabilizing			Mild loss of protein stability
I335V	-1.384	>10Å	>10Å			Highly destabilizing			Large loss of protein stability
Y337C	-1.362	>10Å	>10Å			Highly destabilizing			Large loss of protein stability
Y339S	-2.223	>10Å	>10Å			Highly destabilizing			Large loss of protein stability
E340D	-0.645	>10Å	>10Å			Moderately destabilizing			Moderate loss of protein stability
E342G	-1.322	>10Å	>10Å			Highly destabilizing			Large loss of protein stability
T354I	-0.145	>10Å	>10Å			Mildly destabilizing			Mild loss of protein stability
L378P	-1.923	-2.294	>10Å		Isoniazid	Highly destabilizing	Highly destabilizing		Large loss of protein stability and ligand affinity possibly due to interaction with Isoniazid
A379T	-1.923	>10Å	>10Å			Highly destabilizing			Large loss of protein stability
T380I	-0.036	-2.627	>10Å		Isoniazid	Mildly destabilizing	Highly destabilizing		Mild loss of protein stability with large loss in ligand affinity possibly due to interaction with Isoniazid
T380P	-0.806	-2.687	>10Å		Isoniazid	Moderately destabilizing	Highly destabilizing		Moderate loss of protein stability with large loss in ligand affinity possibly due to interaction with Isoniazid
S383A	-1.045	>10Å	>10Å			Highly destabilizing			Large loss of protein stability
L384R	-2.323	>10Å	>10Å			Highly destabilizing			Large loss of protein stability
D387H	-1.393	>10Å	>10Å			Highly destabilizing			Large loss of protein stability
T394A	-1.266	>10Å	>10Å			Highly destabilizing			Large loss of protein stability
L398R	-1.239	>10Å	>10Å			Highly destabilizing			Large loss of protein stability
D406G	-0.703	>10Å	>10Å			Moderately destabilizing			Moderate loss of protein stability
F408L	-0.38	>10Å	>10Å			Mildly destabilizing			Mild loss of protein stability
Y413C	-1.197	>10Å	>10Å			Highly destabilizing			Large loss of protein stability
Y413H	-2.545	>10Å	>10Å			Highly destabilizing			Large loss of protein stability
D419Y	-0.713	>10Å	>10Å			Moderately destabilizing			Moderate loss of protein stability
D419H	-1.252	>10Å	>10Å			Highly destabilizing			Large loss of protein stability
P422H	-1.586	>10Å	>10Å			Highly destabilizing			Large loss of protein stability
L427F	-1.124	>10Å	>10Å			Highly destabilizing			Large loss of protein stability
P432T	-1.286	>10Å	>10Å			Highly destabilizing			Large loss of protein stability
V445I	-0.013	>10Å	>10Å			Mildly destabilizing			Mild loss of protein stability
S446N	-0.01	>10Å	>10Å			Mildly destabilizing			Mild loss of protein stability
D448A	-0.375	>10Å	>10Å			Mildly destabilizing			Mild loss of protein stability
V450I	-0.152	>10Å	>10Å			Mildly destabilizing			Mild loss of protein stability
E452Q	0.449	>10Å	>10Å			Midly stabilizing			Mild gain of protein stability
L458H	-3.016	>10Å	>10Å			Highly destabilizing			Large loss of protein stability
Q461P	-0.272	>10Å	>10Å			Mildly destabilizing			Mild loss of protein stability
R463L	-0.215	>10Å	>10Å			Mildly destabilizing			Mild loss of protein stability
Q471R	-0.015	>10Å	>10Å			Mildly destabilizing			Mild loss of protein stability
V473F	-1.567	>10Å	>10Å			Highly destabilizing			Large loss of protein stability
V473L	-0.507	>10Å	>10Å			Moderately destabilizing			Moderate loss of protein stability
T475I	0.022	>10Å	>10Å			Midly stabilizing			Mild gain of protein stability
A480S	-2.167	>10Å	>10Å			Highly destabilizing			Large loss of protein stability
S481L	0.158	>10Å	>10Å			Midly stabilizing			Mild gain of protein stability
R484H	-2.548	>10Å	>10Å			Highly destabilizing			Large loss of protein stability
K488E	-1.32	>10Å	>10Å			Highly destabilizing			Large loss of protein stability
G490S	-1.281	>10Å	>10Å			Highly destabilizing			Large loss of protein stability
G495C	-1.736	>10Å	>10Å			Highly destabilizing			Large loss of protein stability
R496C	-2.337	>10Å	>10Å			Highly destabilizing			Large loss of protein stability
D509N	-1.088	>10Å	>10Å			Highly destabilizing			Large loss of protein stability
P510A	-0.988	>10Å	>10Å			Moderately destabilizing			Moderate loss of protein stability
D511N	0.623	>10Å	>10Å			Moderate stabilizing			Moderate gain of protein stability
R519H	-1.059	>10Å	>10Å			Highly destabilizing			Large loss of protein stability
E522K	-0.541	>10Å	>10Å			Moderately destabilizing			Moderate loss of protein stability
E523D	-0.568	>10Å	>10Å			Moderately destabilizing			Moderate loss of protein stability
E523K	0.057	>10Å	>10Å			Midly stabilizing			Mild gain of protein stability
Q525K	-0.301	>10Å	>10Å			Mildly destabilizing			Mild loss of protein stability
Q525P	0.141	>10Å	>10Å			Midly stabilizing			Mild gain of protein stability
S527L	-0.068	>10Å	>10Å			Mildly destabilizing			Mild loss of protein stability
A532P	-0.62	>10Å	>10Å			Moderately destabilizing			Moderate loss of protein stability
A532V	-0.42	>10Å	>10Å			Mildly destabilizing			Mild loss of protein stability
G534R	-0.077	>10Å	>10Å			Mildly destabilizing			Mild loss of protein stability
K537E	-1.167	>10Å	>10Å			Highly destabilizing			Large loss of protein stability
D542E	-0.816	>10Å	>10Å			Moderately destabilizing			Moderate loss of protein stability
C549S	-1.853	>10Å	>10Å			Highly destabilizing			Large loss of protein stability
A551S	-2.164	>10Å	>10Å			Highly destabilizing			Large loss of protein stability
K557N	0.323	>10Å	>10Å			Midly stabilizing			Mild gain of protein stability
N562H	-0.185	>10Å	>10Å			Mildly destabilizing			Mild loss of protein stability
G570C	-0.946	>10Å	>10Å			Moderately destabilizing			Moderate loss of protein stability
G570V	-0.465	>10Å	>10Å			Mildly destabilizing			Mild loss of protein stability
F584V	-2.481	>10Å	>10Å			Highly destabilizing			Large loss of protein stability
L587R	-1.02	>10Å	>10Å			Highly destabilizing			Large loss of protein stability
E588G	-0.935	>10Å	>10Å			Moderately destabilizing			Moderate loss of protein stability
A591T	-1.16	>10Å	>10Å			Highly destabilizing			Large loss of protein stability
L598R	0.421	>10Å	>10Å			Midly stabilizing			Mild gain of protein stability
A606T	-1.425	>10Å	-0.6275		Opposite Chain	Highly destabilizing		Mutation in both chains Moderately destabilizing	Large loss of protein stability with moderate loss in homodimer stability possibly due to interaction with the opposite chain.
M609T	-1.996	>10Å	-0.7895		Opposite Chain	Highly destabilizing		Mutation in both chains Moderately destabilizing	Large loss of protein stability with moderate loss in homodimer stability possibly due to interaction with the opposite chain.
D612G	-0.794	>10Å	-0.567	Opposite Chain		Moderately destabilizing		Chain A mutation moderately destabilizing, Chain B mutation mildly stabilizing	Moderate loss of protein and homodimer stability likely due to interaction with opposite chain.
A614E	-2.668	>10Å	-1.9705		Opposite Chain	Highly destabilizing		Mutation in both chains Highly destabilizing	Large loss of protein and homodimer stability possibly due to interaction with opposite chain.
T625A	-0.527	>10Å	-0.538		Opposite Chain	Moderately destabilizing		Mutation in both chains Moderately destabilizing	Moderate loss of protein and homodimer stability possibly due to interaction with opposite chain.
L627P	-1.397	>10Å	>10Å			Highly destabilizing			Large loss of protein stability
G630R	-0.661	>10Å	>10Å			Moderately destabilizing			Moderate loss of protein stability
G630V	1.521	>10Å	>10Å			Highly stabilizing			Large gain in protein stability
V633A	-1.684	>10Å	>10Å			Highly destabilizing			Large loss of protein stability
Y638H	-1.585	>10Å	>10Å			Highly destabilizing			Large loss of protein stability
A649T	-0.188	>10Å	>10Å			Mildly destabilizing			Mild loss of protein stability
L653Q	-2.717	>10Å	>10Å			Highly destabilizing			Large loss of protein stability
T667P	-0.39	>10Å	-0.0905		Opposite Chain	Mildly destabilizing		Mutation in both chains Mildly destabilizing	Mild loss of protein and homodimer stability possibly due to interaction with opposite chain.
T667I	-0.047	>10Å	-0.111		Opposite Chain	Mildly destabilizing		Mutation in both chains Mildly destabilizing	Mild loss of protein and homodimer stability possibly due to interaction with opposite chain.
K681T	-1.062	>10Å	-0.478		Opposite Chain	Highly destabilizing		Mutation in both chains Mildly destabilizing	Lagre loss of protein with mild loss in homodimer stability possibly due to interaction with opposite chain.
S692R	-0.526	>10Å	-0.81		Opposite Chain	Moderately destabilizing		Mutation in both chains moderately destabilizing	Moderate loss of protein and homodimer stability possibly due to interaction with opposite chain.
D695A	2.166	>10Å	-1.189		Opposite Chain	Highly stabilizing		Mutation in both chains Highly destabilizing	Large gain in protein stability with a large loss in homodimer stability possibly due to interaction with opposite chain.
L696Q	-2.231	>10Å	-0.3	Opposite Chain		Highly destabilizing		Chain A mutation mildly destabilizing, Chain B mutation moderately stabilizing	Large loss of protein stability with mild loss in homodimer stability likely due to interaction with opposite chain.
G699V	0.095	>10Å	-1.352	Opposite Chain		Mildly stabilizing		Mutation in both chains Highly destabilizing	Mild gain of protein stability with large loss in homodimer stability likely due to interaction with opposite chain.
S700P	-0.022	>10Å	-0.839	Opposite Chain		Mildly destabilizing		Mutation in both chains Moderately destabilizing	Mild loss of protein stability with moderate loss in homodimer stability likely due to interaction with the opposite chain.
R705G	-2.347	>10Å	-0.3155	Opposite Chain		Highly destabilizing		mutation in both chains Mildly destabilizing	Large loss of protein stability with mild loss in homodimer stability likely due to interaction with opposite chain.
D729G	-0.566	>10Å	>10Å			Moderately destabilizing			Moderate loss of protein stability
D735Y	-1.143	>10Å	>10Å			Highly destabilizing			Large loss of protein stability
V739M	-0.239	>10Å	>10Å			Mildly destabilizing			Mild loss of protein stability
