# Supplementary material for: Understanding molecular consequences of putative drug resistant mutations in Mycobacterium tuberculosis
Source: Sci Rep. 2018 Oct 18;8:15356. doi: 10.1038/s41598-018-33370-6 (PMC6193939; doi:10.1038/s41598-018-33370-6)
Supplement: Supplementary file 4 — Supplementary Table 3 [file 41598_2018_33370_MOESM4_ESM.xlsx]

## Sheet: rpoB
S7: Summary of measured biophysical effects for GWAS-identified mutations within target RpoB, conferring resistance to first-line drug Rifampicin. Numerical values filtered according to distance from interacting site, and followed by predicted mechanistic effects.
Mutation	Protomer Stability (DUET)	Ligand Affinity	Nucleic Acid Affinity	Complex Stability	Interacting with (< 5Å)	Close to (< 10Å)	Affects Protein Stability	Affects Ligand Affinty	Affects NA Affinty	Affects Complex Stability	Predicted Effect
P30A	-0.692	> 10Å	>10Å	>10Å			Moderately destabilizing				Protein Instability
P30S	-0.739	> 10Å	>10Å	>10Å			Moderately destabilizing				Protein Instability
S34A	-1.009	> 10Å	>10Å	>10Å			Highly destabilizing				Large protein Instability
R39S	-0.715	> 10Å	>10Å	-0.14	Beta Prime		Moderately destabilizing			Mildly destabilizing	Moderate loss of protein stability, Mild loss of complex stability likely due to interaction with Beta Prime
P45A	-1.493	> 10Å	>10Å	-0.578	Beta Prime		Highly destabilizing			Moderately destabilizing	Large loss of protein stability, moderate loss of complex stability likely due to interaction with Beta Prime
P45S	-1.607	> 10Å	>10Å	-1.169	Beta Prime		Highly destabilizing			Highly destabilizing	Large loss of protein stability and complex stability likely due to interaction with Beta Prime
P45R	-2.276	> 10Å	>10Å	-1.82	Beta Prime		Highly destabilizing			Highly destabilizing	Large loss of protein stability and complex stability likely due to interaction with Beta Prime
P45L	-2.386	> 10Å	>10Å	-0.97	Beta Prime		Highly destabilizing			Moderately destabilizing	Large loss of protein stability, moderate loss of complex stability likely due to interaction with Beta Prime
D53N	-0.349	> 10Å	>10Å	-1.413			Mildly destabilizing			Highly destabilizing	Mild loss of protein stability, large loss of complex stability
E66K	0.525	> 10Å	>10Å	0.018	Beta Prime		Moderately stabilizing			Mildly stabilizing	Moderate gain of protein stability, mild gain of complex stability, likely due to interaction with Beta Prime
A69P	0.048	> 10Å	>10Å	-0.283		Beta Prime	Mildly stabilizing			Mildly destabilizing	Mild gain of protein stability, mild loss in complex stability possibly due to interaction with Beta Prime
V77M	-2.394	> 10Å	-2.986	-0.822		Nucleic Acid	Highly destabilizing		Highly destabilizing	Moderately destabilizing	Large loss of protein stability and nucleic acid affinity, moderate loss of complex stability possibly due to interaction with nucleic acid ssDNA
E86K	-1.554	> 10Å	-1.785	-3.648	Nucleic Acid	Beta Prime	Highly destabilizing		Highly destabilizing	Highly destabilizing	Large loss of protein stability, nucleic acid affinity, and of complex stability likely due to interaction with nucleic acid ssDNA, and a possibile interaction with Beta Prime
P89L	-0.054	> 10Å	-1.457	-1.41	Nucleic Acid	Beta Prime	Mildly destabilizing		Highly destabilizing	Highly destabilizing	Mild loss of protein stability with large loss of nucleic acid affinity and complex stability, likely due to interaction with nucleic acid ssDNA, and a possibile interaction with Beta Prime
D92G	-1.312	> 10Å	-2.804	-3.393	Nucleic Acid	Beta Prime	Highly destabilizing		Highly destabilizing	Highly destabilizing	Large loss of protein stability, nucleic acid affinity and complex stability likely due to interaction with nucleic acid ssDNA, and a possibile interaction with Beta Prime
F93V	-0.286	> 10Å	-2.489	-0.927	Nucleic Acid, Beta Prime	Alpha1	Mildly destabilizing		Highly destabilizing	Moderately destabilizing	Mild loss of protein stability with large loss of nucleic acid affinity and moderate loss of complex stability likely due to interaction with nucleic acid ssDNA and Beta Prime and a possibile interaction with Alpha1
M97L	-0.715	> 10Å	-3.097	-0.771	Beta Prime	Nucleic Acid	Moderately destabilizing		Highly destabilizing	Moderately destabilizing	Moderate loss of protein stability and complex stability with a large loss in nucleic acid affinity likely due to interaction with Beta Prime and possibly Nucleic acid ssDNA
V113I	-0.346	> 10Å	>10Å	>10Å			Mildly destabilizing				Mild loss in protein stability
M121V	-0.012	> 10Å	-0.309	-1.117	Beta Prime	Nucleic Acid	Mildly destabilizing		Mildly destabilizing	Highly destabilizing	Mild loss of protein stability and nucelic acid affinity with a large loss in complex stabilty likely due to interaction with Beta Prime and possibly Nucleic Acid dsDNA
M121I	-0.22	> 10Å	-0.13	-1.129	Beta Prime	Nucleic Acid	Mildly destabilizing		Mildly destabilizing	Highly destabilizing	Mild loss of protein stability and nucelic acid affinity with a large loss in complex stabilty likely due to interaction with Beta Prime and possibly Nucleic Acid dsDNA
E132D	-0.764	> 10Å	>10Å	-0.34		Beta Prime	Moderately destabilizing			Mildly destabilizing	Moderate loss of protein stability and mild loss in complex stability possibly due to interaction with Beta Prime
N135D	-0.092	> 10Å	>10Å	>10Å			Mildly destabilizing				Mild loss of protein stability
M153T	-0.594	> 10Å	>10Å	>10Å			Moderately destabilizing				Moderate loss of protein stability
R167H	-2.478	0.353	-0.759	-0.175	Nucleic Acid	Rifampin	Highly destabilizing	Mildly stabilizing	Moderately destabilizing	Mildly destabilizing	Large loss of protein stability, with a mild gain of ligand affinity, moderate loss of nucleic acid affinity and mild loss in complex stability. Likely interacting with Nucleic acid dsDNA and possibly Rifampicin
V168A	-2.579	0.711	0.216	-0.572		Rifampin, Nucleic Acid	Highly destabilizing	Moderately stabilizing	Mildly stabilizing	Moderately destabilizing	Large loss of protein stability with moderate gain in ligand affinity and nucleic acid affinity and a moderate loss in complex stability. Possibly interacting with Rifampicin and Nucleic acid dsDNA
V170L	-1.529	0.063	>10Å	>10Å	Rifampin		Highly destabilizing	Mildly stabilizing			Large loss of protein stability with mild gain in ligand affinity likely due to interaction with Rifampicin
V170F	-0.989	-0.2	>10Å	>10Å	Rifampin		Moderately destabilizing	Mildly destabilizing			Moderate loss of protein stability and a mild loss in ligand affinity likely due to interaction with Rifampicin
Q172R	-0.702	0.241	-3.83	-0.604		Rifampin, Nucleic Acid	Moderately destabilizing	Mildly stabilizing	Highly destabilizing	Moderately destabilizing	Moderate loss of protein and complex stability with a mild gain in ligand affinity and a large loss of nucleic acid affinity and a mild loss in ligand affinity. Possibly due to interaction with Rifampicin and Nucleic acid ssDNA
V179A	-2.082	> 10Å	1.125	-0.398		Nucleic Acid	Highly destabilizing		Highly stabilizing	Mildly destabilizing	Large loss of protein stability with a large gain in nucleic acid affinity and a mild loss in complex stability possibly due to interaction with Nucleic acid ssDNA
S195R	-0.932	> 10Å	1.212	-0.345		Nucleic Acid	Moderately destabilizing		Highly stabilizing	Mildly destabilizing	Moderate loss of protein stability with a large gain in nucleic acid affinity and a mild loss in complex stability possibly due to interaction with Nucleic acid ssDNA
F208L	-1.111	> 10Å	>10Å	-0.714		Alpha1, Alpha2	Highly destabilizing			Moderately destabilizing	Large loss of protein stability with moderate loss in complex stability possibly due to interaction with Alpha1 and Alpha2
R219C	-1.566	> 10Å	-0.111	-0.872		Nucleic Acid	Highly destabilizing		Mildly destabilizing	Moderately destabilizing	Large loss of protein stability with mild loss in nucleic acid affinity and moderate loss in complex stability, possibly due to interaction with Nucleic acid ssDNA/dsDNA
Q226E	-0.462	> 10Å	>10Å	>10Å			Mildly destabilizing				Mild loss of protein stability
Q226R	-0.644	> 10Å	>10Å	>10Å			Moderately destabilizing				Moderate loss of protein stability
E244K	-0.357	> 10Å	>10Å	,			Mildly destabilizing				Mild loss of protein stability
E250G	-1.814	> 10Å	>10Å	-0.86		Beta Prime	Highly destabilizing			Moderately destabilizing	Large loss of protein stability with a moderate loss in complex stability possibly due to interaction with Beta Prime
S254L	0.248	> 10Å	>10Å	-0.154		Beta Prime	Mildly stabilizing			Mildly destabilizing	Mild gain of protein stability with a mild loss in complex stability possibly due to interaction with Beta Prime
D259N	0.061	> 10Å	>10Å	>10Å			Mildly stabilizing				Mild gain of protein stability
D265A	-0.034	> 10Å	>10Å	-0.081		Beta Prime	Mildly destabilizing			Mildly destabilizing	Mild loss of protein and complex stability possibly due to interaction with Beta Prime
D270E	-0.425	> 10Å	>10Å	>10Å			Mildly destabilizing				Mild loss of protein stability
P280L	-0.111	> 10Å	-0.491	-0.614		Nucleic Acid, Beta Prime	Mildly destabilizing		Mildly destabilizing	Moderately destabilizing	Mild loss of protein stability and nucleic acid affinity with moderate loss in complex stability possibly due to interaction with Nucleic acid ssDNA and Beta Prime
A286V	-0.24	> 10Å	>10Å	-0.921		Beta Prime	Mildly destabilizing			Moderately destabilizing	Mild loss in protein stability and moderate loss in complex stability possibly due to interaction with Beta Prime
R299C	-1.37	> 10Å	-1.097	-0.113		Nucleic Acid	Highly destabilizing		Highly destabilizing	Mildly destabilizing	Large loss of protein stability and nucleic acid affinity, with mild loss of complex stability possibly due to interaction with nucleic acid ssDNA
Y308C	-2.53	> 10Å	>10Å	-1.636		Beta Prime	Highly destabilizing			Highly destabilizing	Large loss of protein stability and complex stability possibly due to interaction with Beta Prime
N311D	-1.693	> 10Å	>10Å	-0.913		Beta Prime	Highly destabilizing			Moderately destabilizing	Large loss of protein stability with moderate loss of complex stability possibly due to interaction with Beta Prime
L314V	-2.207	> 10Å	>10Å	-0.683		Beta Prime	Highly destabilizing			Moderately destabilizing	Large loss of protein stability and complex stability possibly due to interaction with Beta Prime
A334D	-3.023	> 10Å	>10Å	-1.687		Beta Prime	Highly destabilizing			Highly destabilizing	Large loss of protein stability and complex stability possibly due to interaction with Beta Prime
H343Q	0.267	> 10Å	>10Å	-0.724	Beta Prime		Mildly stabilizing			Moderately destabilizing	Mild gain of protein stability with moderate loss of complex stability likely due to interaction with Beta Prime
G345C	-1.332	> 10Å	>10Å	-0.559	Beta Prime		Highly destabilizing			Moderately destabilizing	Large loss of protein stability with moderate loss of complex stability likely due to interaction with Beta Prime
P358L	-0.211	> 10Å	>10Å	-0.278	Beta Prime		Mildly destabilizing			Mildly destabilizing	Mild loss of protein and complex stability likely due to interaction with Beta Prime
V359A	-1.234	> 10Å	>10Å	-0.652	Beta Prime		Highly destabilizing			Moderately destabilizing	Large loss of protein stability with moderate loss of complex stability likely due to interaction with Beta Prime
D362H	-0.152	> 10Å	>10Å	0.699	Beta Prime		Mildly destabilizing			Moderately stabilizing	Mild loss of protein and moderate gain of complex stability likely due to interaction with Beta Prime
L378R	-1.787	-0.418	-3.106	-1.461		Rifampin, Nucleic Acid	Highly destabilizing	Mildly destabilizing	Highly destabilizing	Highly destabilizing	Large loss of protein stability, nucleic acid affinity and complex stability with mild loss in ligand affinity possibly due to interaction with Rifampicin and nucleic acid ssDNA/dsDNA
M390T	-1.929	> 10Å	-2.731	-1.227		Nucleic Acid	Highly destabilizing		Highly destabilizing	Highly destabilizing	Large loss of protein stability, nucleic acid affinity and complex stability possibly due to interaction with nucleic acid ssDNA
E391G	-1.665	> 10Å	-2.309	-0.796		Nucleic Acid	Highly destabilizing		Highly destabilizing	Moderately destabilizing	Large loss of protein stability and nucleic acid affinity with moderate loss of complex stability possibly due to interaction with nucleic acid ssDNA
T399I	0.104	> 10Å	-0.815	-1.057	Nucleic Acid	Beta Prime	Mildly stabilizing		Moderately destabilizing	Highly destabilizing	Mild gain of protein stability with moderate loss of nucleic acid affinity and large loss of complex stability. Likely due to interaction with nucleic acid ssDNA/dsDNA and possibly with Beta Prime
T400A	0.124	> 10Å	-1.234	-0.453	Nucleic Acid	Beta Prime	Mildly stabilizing		Highly destabilizing	Mildly destabilizing	Mild gain of protein stability with a large loss of nucleic acid affinity and mild loss of complex stability. Likely due to interaction with nucleic acid ssDNA/dsDNA and possibly with Beta Prime
T400I	0.035	> 10Å	-1.137	-0.558	Nucleic Acid	Beta Prime	Mildly stabilizing		Highly destabilizing	Moderately destabilizing	Mild gain of protein stability with a large loss of nucleic acid affinity and moderate loss of complex stability. Likely due to interaction with nucleic acid ssDNA/dsDNA and possibly with Beta Prime
Q409R	0.309	> 10Å	-0.115	-0.11		Nucleic Acid, Beta Prime	Mildly stabilizing		Mildly destabilizing	Mildly destabilizing	Mild gain of protein stability with a mild loss of nucleic acid affinity and complex stability. Possibly due to interaction with nucleic acid ssDNA/dsDNA and possibly with Beta Prime
F424L	-1.246	-0.104	-0.556	-0.987		Rifampin, Nucleic Acid	Highly destabilizing	Mildly destabilizing	Moderately destabilizing	Moderately destabilizing	Large loss of protein stability with a mild loss in ligand affinity and a moderate loss in nucleic acid affinity and complex stability. Possibly due to interaction with Rifampicin and nucleic acid ssDNA
F424V	-0.723	-0.125	-0.596	-0.86		Rifampin, Nucleic Acid	Moderately destabilizing	Mildly destabilizing	Moderately destabilizing	Moderately destabilizing	Moderate loss of protein stability, nucleic acid affinity and complex stability with a mild loss in ligand affinity possibly due to interaction with Rifampicin and nucleic acid ssDNA
T427P	-0.528	-0.352	-0.584	-0.389	Nucleic Acid	Rifampin	Moderately destabilizing	Mildly destabilizing	Moderately destabilizing	Mildly destabilizing	Moderate loss of protein stability and nucleic acid affinity, with mild loss of ligand affinity and complex stability likely due to interaction with nucleic acid mDNA/RNA, and possibly with Rifampicin.
S428G	-0.092	-0.423	-0.743	-0.035	Rifampin	Nucleic Acid	Mildly destabilizing	Mildly destabilizing	Moderately destabilizing	Mildly destabilizing	Mild loss in protein and complex stability with a mild loss in ligand affinity, and a moderate loss in nucleic acid affinity. Likely due to interaction with Rifampicin, and a possible interaction with mDNA/RNA.
S428R	-0.726	-0.853	-0.132	-0.006	Rifampin	Nucleic Acid	Moderately destabilizing	Moderately destabilizing	Mildly destabilizing	Mildly destabilizing	Moderate loss of protein stability and ligand affinity, with a mild loss in nucleic acid affinity and complex stability. Likely due to interaction with Rifampicin, and a possible interaction with mDNA/RNA.
Q429P	-0.323	-1.09	-0.257	0.093	Rifampin	Nucleic Acid	Mildly destabilizing	Highly destabilizing	Mildly destabilizing	Mildly stabilizing	Mild loss of protein stability and nucelic acid affinity with a large loss of ligand affinity and a mild gain of complex stabilty. Likely due to interaction with Rifampicin and possibly nucleic acid mDNA/RNA
Q429H	0.009	-1.303	0.181	0.321	Rifampin	Nucleic Acid	Mildly stabilizing	Highly destabilizing	Mildly stabilizing	Mildly stabilizing	Mild gain of protein stability, nucelic acid affinity and complex stability with a large loss of ligand affinity. Likely due to interaction with Rifampicin and possibly nucleic acid mDNA/RNA
L430P	-0.731	-0.02	-0.608	-0.787	Rifampin	Nucleic Acid	Moderately destabilizing	Mildly destabilizing	Moderately destabilizing	Moderately destabilizing	Moderate loss in protein stability, nicleic acid affinity and complex stability with a mild loss in ligand affinity. Likely due to interaction with Rifampicin, and a possible interaction with mDNA/RNA.
L430R	-1.362	-0.735	-0.117	-0.722	Rifampin	Nucleic Acid	Highly destabilizing	Moderately destabilizing	Mildly destabilizing	Moderately destabilizing	Large loss of protein stability with moderate loss in ligand affinity and complex stability and mild loss in nucleic acid affinity. Likely due to interaction with Rifampicin, and a possible interaction with mDNA/RNA.
S431G	-1.706	0.052	-0.665	0.158	Rifampin	Nucleic Acid	Highly destabilizing	Mildly stabilizing	Moderately destabilizing	Mildly stabilizing	Large loss of protein stabilty with a moderate loss in nucleic acid affinity and a mild gain in ligand affinity and complex stability. Likely due to interaction with Rifampicin, and a possible interaction with mDNA/RNA.
Q432K	0.273	-0.632	-0.493	-0.41	Rifampin	Nucleic Acid	Mildly stabilizing	Moderately destabilizing	Mildly destabilizing	Mildly destabilizing	Mild gain of protein stability with a moderate loss in ligand affinity, nucleic acid affinity and complex stability. Likely due to interaction with Rifampicin, and a possible interaction with mDNA/RNA.
Q432P	-0.138	-0.481	-0.907	-0.241	Rifampin	Nucleic Acid	Mildly destabilizing	Mildly destabilizing	Moderately destabilizing	Mildly destabilizing	Mild loss of protein stability, ligand affinity and complex stability with a moderate loss in nucleic acid affinity. Likely due to interaction with Rifampicin, and a possible interaction with mDNA/RNA.
Q432L	-0.308	-0.368	-0.905	-0.24	Rifampin	Nucleic Acid	Mildly destabilizing	Mildly destabilizing	Moderately destabilizing	Mildly destabilizing	Mild loss of protein stability, ligand affinity and complex stability with a moderate loss in nucleic acid affinity. Likely due to interaction with Rifampicin, and a possible interaction with mDNA/RNA.
M434I	-1.154	0.433	-0.447	-0.6	Rifampin	Nucleic Acid	Highly destabilizing	Mildly stabilizing	Mildly destabilizing	Moderately destabilizing	Large loss of protein stability with a mild gain in ligand affinity, moderate loss in complex stability, and a mild loss in nucleic acid affinity. Likely due to interaction with Rifampicin, and a possible interaction with mDNA/RNA.
D435Y	0.526	-0.188	0.391	-0.502	Rifampin	Nucleic Acid	Moderately stabilizing	Mildly destabilizing	Mildly stabilizing	Moderately destabilizing	Moderate gain of protein stability with a mild loss in ligand affinity, mild gain in nucleic acid affinity and a moderate loss of complex stability. Likely due to interaction with Rifampicin, and a possible interaction with mDNA/RNA.
D435A	-0.495	-0.2	0.256	-0.283	Rifampin	Nucleic Acid	Mildly destabilizing	Mildly destabilizing	Mildly stabilizing	Mildly destabilizing	Mild loss of protein and complex stability, with a mild loss in ligand affinity, mild gain in nucleic acid affinity. Likely due to interaction with Rifampicin, and a possible interaction with mDNA/RNA.
D435G	-0.522	-0.175	0.253	-0.441	Rifampin	Nucleic Acid	Moderately destabilizing	Mildly destabilizing	Mildly stabilizing	Mildly destabilizing	Moderate loss of protein stability with a mild loss in ligand, mild gain in nucleic acid affinity and a mild loss in complex stability. Likely due to interaction with Rifampicin, and a possible interaction with mDNA/RNA.
D435V	-0.168	-0.24	0.262	0.017	Rifampin	Nucleic Acid	Mildly destabilizing	Mildly destabilizing	Mildly stabilizing	Mildly stabilizing	Mild loss of protein stability with a mild loss in ligand affinity, mild gain in nucleic acid affinity and complex stability. Likely due to interaction with Rifampicin, and a possible interaction with mDNA/RNA.
N437S	0.792	0.398	-1.893	0.228	Rifampin	Nucleic Acid, Beta Prime	Moderately stabilizing	Mildly stabilizing	Highly destabilizing	Mildly stabilizing	Moderate gain of protein stability, with a mild gain of ligand affinity and complex stability, and a large loss of nucleic acid affinity. Likely due to interaction with Rifampicin and a possible interaction with mDNA/RNA and Beta Prime.
S441T	-1.636	0.685	>10Å	-0.718		Rifampin, Beta Prime	Highly destabilizing	Moderately stabilizing		Moderately destabilizing	Large loss of protein stability with a moderate gain of ligand affinity and moderate loss of complex stability possibly due to interaction with Rifampicin and Beta Prime
S441L	-1.487	0.544	>10Å	-0.676		Rifampin, Beta Prime	Highly destabilizing	Moderately stabilizing		Moderately destabilizing	Large loss of protein stability with a moderate gain of ligand affinity and moderate loss of complex stability possibly due to interaction with Rifampicin and Beta Prime
L443W	-1.512	> 10Å	>10Å	-1.903		Rifampin, Beta Prime	Highly destabilizing			Highly destabilizing	Large loss of protein and complex stability possibly due to interaction with Rifampicin and Beta Prime
L443F	-1.631	> 10Å	>10Å	-1.408		Rifampin, Beta Prime	Highly destabilizing			Highly destabilizing	Large loss of protein and complex stability possibly due to interaction with Rifampicin and Beta Prime
T444P	-3.191	1.195	>10Å	-0.307		Rifampin, Beta Prime	Highly destabilizing	Highly stabilizing		Mildly destabilizing	Large loss of protein stability with a large gain of ligand affinity and complex stability. Possibly due to interaction with Rifampicin and Beta Prime
H445N	-1.921	-0.388	0.655	-0.3	Rifampin	Nucleic Acid, Beta Prime	Highly destabilizing	Mildly destabilizing	Moderately stabilizing	Mildly destabilizing	Large loss of protein stability with a mild loss in ligand affinity, moderate gain in nucleic acid affinity and mild loss in complex stability. Likely due to interaction with Rifampicin, and a possibile interaction with Nucleic Acid mDNA/RNA and Beta Prime
H445D	-0.76	-0.558	0.188	-0.31	Rifampin	Nucleic Acid, Beta Prime	Moderately destabilizing	Moderately destabilizing	Mildly stabilizing	Mildly destabilizing	Moderate loss of protein stability and ligand affinity, with a mild gain in nucleic acid affinity and mild loss in complex stability. Likely due to interaction with Rifampicin, and a possibile interaction with Nucleic Acid mDNA/RNA and Beta Prime
H445Y	-1.895	0.155	0.641	-0.316	Rifampin	Nucleic Acid, Beta Prime	Highly destabilizing	Mildly stabilizing	Moderately stabilizing	Mildly destabilizing	Large loss of protein stability with a mild gain in nucleic acid affinity and mild loss in ligand affinity and complex stability. Likely due to interaction with Rifampicin, and a possibile interaction with Nucleic Acid mDNA/RNA and Beta Prime
H445P	-0.209	-0.097	0.511	-0.798	Rifampin	Nucleic Acid, Beta Prime	Mildly destabilizing	Mildly destabilizing	Moderately stabilizing	Moderately destabilizing	Mild loss of protein stability with a mild loss in ligand affinity and compolex stability and a moderate gain in nucleic acid affinity. Likely due to interaction with Rifampicin, and a possibile interaction with Nucleic Acid mDNA/RNA and Beta Prime
H445R	-1.353	-0.114	0.724	-1.467	Rifampin	Nucleic Acid, Beta Prime	Highly destabilizing	Mildly destabilizing	Moderately stabilizing	Highly destabilizing	Large loss of protein stability and complex stability, with a mildloss in ligand affinity and a moderate gain in nucleic acid affinity. Likely due to interaction with Rifampicin, and a possibile interaction with Nucleic Acid mDNA/RNA and Beta Prime
H445L	-1.949	0.04	0.514	-0.904	Rifampin	Nucleic Acid, Beta Prime	Highly destabilizing	Mildly stabilizing	Moderately stabilizing	Moderately destabilizing	Large loss of protein stability with a mild gain in ligand affinity, a moderate gain in nucleic acid affinity and moderate loss in complex stability. Likely due to interaction with Rifampicin, and a possibile interaction with Nucleic Acid mDNA/RNA and Beta Prime
H445Q	-2.254	-0.309	0.658	-0.315	Rifampin	Nucleic Acid, Beta Prime	Highly destabilizing	Mildly destabilizing	Moderately stabilizing	Mildly destabilizing	Large loss of protein stability with a mild loss in ligand affinity and complex stability and a moderate gain in nucleic acid affinity. Likely due to interaction with Rifampicin, and a possibile interaction with Nucleic Acid mDNA/RNA and Beta Prime
K446Q	-1.276	0.449	>10Å	>10Å		Rifampin	Highly destabilizing	Mildly stabilizing			Large loss in protein stability with mild gain in ligand affinity possibly due to interaction with Rifampicin.
K446R	-1.033	0.357	>10Å	>10Å		Rifampin	Highly destabilizing	Mildly stabilizing			Large loss in protein stability with mild gain in ligand affinity possibly due to interaction with Rifampicin.
L449M	-2.285	0.042	>10Å	-1.093		Rifampin, Beta Prime	Highly destabilizing	Mildly stabilizing		Highly destabilizing	Large loss in protein and complex stability with mild gain in ligand affinity possibly due to interaction with Rifampicin and Beta Prime
S450P	0.102	-0.379	>10Å	-0.004	Rifampin	Beta Prime	Mildly stabilizing	Mildly destabilizing		Mildly destabilizing	Mild gain in protein stability with mild loss in ligand affinty and mild loss in complex stability, likely due to interaction with Rifampicin and a possible interaction with Beta Prime.
S450W	-0.756	-0.396	>10Å	-0.312	Rifampin	Beta Prime	Moderately destabilizing	Mildly destabilizing		Mildly destabilizing	Moderate loss in protein stability with mild loss in ligand affinity and mild loss in complex stability likely due to interaction with Rifampicin and a possible interaction with Beta Prime.
S450L	-0.355	-0.262	>10Å	-0.082	Rifampin	Beta Prime	Mildly destabilizing	Mildly destabilizing		Mildly destabilizing	Mild loss in protein, complex stability and in ligand affinty, likely due to interaction with Rifampicin and a possible interaction with Beta Prime
A451G	-0.407	-0.326	-0.125	-0.452	Beta Prime	Rifampin, Nucleic Acid	Mildly destabilizing	Mildly destabilizing	Mildly destabilizing	Mildly destabilizing	Mild loss in protein stability, ligand affinity, nucleic acid affinity and complex stability, likely due to interaction with Beta Prime and possibly due to interaction with Rifampicin and Nucleic acid mDNA/RNA
A451V	-1.311	-0.21	0.41	-0.673	Beta Prime	Rifampin, Nucleic Acid	Highly destabilizing	Mildly destabilizing	Mildly stabilizing	Moderately destabilizing	Large loss in protein stability, with mild gain nucleic acid affinty and mild loss ligand affinity and moderate loss in complex stability. Likely due to interaction with Beta Prime and possibly due to interaction with Rifampicin and Nucleic acid mDNA/RNA
L452P	-0.427	-1.087	-0.09	-0.213	Rifampin,Beta Prime	Nucleic Acid	Mildly destabilizing	Highly destabilizing	Mildly destabilizing	Mildly destabilizing	Mild loss in protein and complex stability with a large loss in ligand affinity, and a mild loss in nucleic acid affinity. Likely due to interaction with Rifampicin and Beta Prime and possibly due to interaction with Nucleic acid mDNA/RNA
P454L	-0.092	-0.245	-0.431	0.44	Nucleic Acid	Rifampin, Beta Prime	Mildly destabilizing	Mildly destabilizing	Mildly destabilizing	Mildly stabilizing	Mild loss in protein stability, nucleic acid affinity and ligand affinity and complex stability. Likely due to interaction with nucleic acid mDNA/RNA/ssDNA and possibly due to interaction with Rifampicin and Beta Prime
E460G	-0.386	-0.686	-0.988	-0.475	Beta Prime	Rifampin, Nucleic Acid	Mildly destabilizing	Moderately destabilizing	Moderately destabilizing	Mildly destabilizing	Mild loss in protein and complex stability with a moderate loss in ligand and nucleic acid affinity. Likely due to interaction with Beta Prime and possibly due to interaction with Rifampicin and Nucleic acid mDNA/RNA/ssDNA
V469L	-0.459	> 10Å	>10Å	-2.354	Beta Prime		Mildly destabilizing			Highly destabilizing	Mild loss in protein stability and large loss in complex stability likely due to interaction with Beta Prime.
I480V	-2.562	0.014	>10Å	-0.123	Beta Prime	Rifampin	Highly destabilizing	Mildly stabilizing		Mildly destabilizing	Large loss in protein stability with a mild gain in ligand affinity and a mild loss in complex stability. Likely due to interaction with Beta Prime and a possible interaction with Rifampicin.
I480T	-1.87	-0.447	>10Å	-0.322	Beta Prime	Rifampin	Highly destabilizing	Mildly destabilizing		Mildly destabilizing	Large loss in protein stability and mild loss in ligand affinity and complex stability likely due to interaction with Beta Prime and a possible interaction with Rifampicin.
E481A	-2.25	0.21	>10Å	-0.887	Rifampin	Beta Prime	Highly destabilizing	Mildly stabilizing		Moderately destabilizing	Large loss in protein stability with mild gain in ligand affinity and complex stability, likely due to interaction with Rifampicin and possibly due to interaction with Beta Prime.
T482N	-1.504	0.062	>10Å	-0.681	Rifampin, Beta Prime		Highly destabilizing	Mildly stabilizing		Moderately destabilizing	Large loss in protein stability, with mild gain in ligand affinity and moderate loss in complex stability. Likely due to interaction with Rifampicin and Beta Prime.
I488V	-1.158	0.124	-1.822	-0.938	Beta Prime	Rifampin, Nucleic Acid	Highly destabilizing	Mildly stabilizing	Highly destabilizing	Moderately destabilizing	Large loss in protein stability and nucleic acid affinity, with a mild gain in ligand affinity and moderate loss in complex stability. Likely due to interaction with Beta Prime, and possibly due to interaction with Rifampicin and Nucleic acid mDNA/RNA
I491L	-1.526	-1.003	>10Å	-0.356	Rifampin	Beta Prime	Highly destabilizing	Highly destabilizing		Mildly destabilizing	Large loss in protein stability and ligand affinity and a mild loss in complex stability. Likely due to interaction with Rifampicin and possibly due to interaction with Beta Prime.
I491V	-1.218	-1.079	>10Å	-0.323	Rifampin	Beta Prime	Highly destabilizing	Highly destabilizing		Mildly destabilizing	Large loss in protein stability and ligand affinity and a mild loss in complex stability. Likely due to interaction with Rifampicin and possibly due to interaction with Beta Prime.
I491F	-0.943	-0.894	>10Å	0.201	Rifampin	Beta Prime	Moderately destabilizing	Moderately destabilizing		Mildly stabilizing	Moderate loss of protein stability and ligand affinity and complex stability, likely due to interaction with Rifampicin and possible interaction with Beta Prime.
S493T	-1.546	0.842	>10Å	>10Å		Rifampin	Highly destabilizing	Moderately stabilizing			Large loss in protein stability and moderate gain in ligand affinity, possibly due to interaction with Rifampicin.
V496M	-1.238	> 10Å	>10Å	>10Å			Highly destabilizing				Large loss in protein stability
V496A	-1.038	> 10Å	>10Å	>10Å			Highly destabilizing				Large loss in protein stability
F503S	-1.492	> 10Å	>10Å	>10Å			Highly destabilizing				Large loss in protein stability
R511L	-1.364	> 10Å	>10Å	>10Å			Highly destabilizing				Large loss in protein stability
D515Y	0.103	> 10Å	>10Å	-0.485		Beta Prime	Mildly stabilizing			Mildly destabilizing	Mild gain in protein stability with mild loss in complex stability possibly due to interaction with Beta Prime
V534M	-1.591	> 10Å	>10Å	-0.139		Beta Prime	Highly destabilizing			Mildly destabilizing	Large loss in protein stability with mild loss in complex stability possibly due to interaction with Beta Prime
V534L	-2.116	> 10Å	>10Å	0.093		Beta Prime	Highly destabilizing			Mildly stabilizing	Large loss in protein stability with mild gain in complex stability possibly due to interaction with Beta Prime
V534A	-0.405	> 10Å	>10Å	0.249		Beta Prime	Mildly destabilizing			Mildly stabilizing	Mild loss in protein stability with mild gain in complex stability possibly due to interaction with Beta Prime
V534G	-0.048	> 10Å	>10Å	0.277		Beta Prime	Mildly destabilizing			Mildly stabilizing	Mild loss in protein stability with mild gain in complex stability possibly due to interaction with Beta Prime
A538V	-1.5	> 10Å	>10Å	-0.705		Beta Prime	Highly destabilizing			Moderately destabilizing	Large loss in protein stability with moderate loss in complex stability possibly due to interaction with Beta Prime
S540A	-0.364	> 10Å	>10Å	0.127		Beta Prime	Mildly destabilizing			Mildly stabilizing	Mild loss in protein stability with mild gain in complex stability possibly due to interaction with Beta Prime
A544V	-0.767	> 10Å	>10Å	-0.857		Beta Prime	Moderately destabilizing			Moderately destabilizing	Moderate loss in protein and complex stability possibly due to interaction with Beta Prime
D545A	-0.999	> 10Å	>10Å	-0.686	Beta Prime		Moderately destabilizing			Moderately destabilizing	Moderate loss in protein and complex stability likely due to interaction with Beta Prime
D545E	-0.651	> 10Å	>10Å	-0.89	Beta Prime		Moderately destabilizing			Moderately destabilizing	Moderate loss in protein and complex stability likely due to interaction with Beta Prime
R552S	-1.266	> 10Å	>10Å	-1.247		Beta Prime	Highly destabilizing			Highly destabilizing	Large loss in protein and complex stability possibly due to interaction with Beta Prime
R552H	-0.99	> 10Å	>10Å	-0.764		Beta Prime	Moderately destabilizing			Moderately destabilizing	Moderate loss in protein and complex stability possibly due to interaction with Beta Prime
R552L	-1.304	> 10Å	>10Å	-1.321		Beta Prime	Highly destabilizing			Highly destabilizing	Large loss in protein and complex stability possibly due to interaction with Beta Prime
L554P	-1.196	> 10Å	>10Å	-1.348	Beta Prime		Highly destabilizing			Highly destabilizing	Large loss in protein and complex stability likely due to interaction with Beta Prime
V562A	-2.365	> 10Å	>10Å	-1.443	Beta Prime		Highly destabilizing			Highly destabilizing	Large loss in protein and complex stability likely due to interaction with Beta Prime
E563D	-1.698	> 10Å	>10Å	-0.991		Beta Prime	Highly destabilizing			Moderately destabilizing	Large loss in protein stability with moderate loss in complex stability possibly due to interaction with Beta Prime
V581M	-1.918	> 10Å	>10Å	-1.507	Beta Prime		Highly destabilizing			Highly destabilizing	Large loss in protein and complex stability likely due to interaction with Beta Prime
M587T	-1.403	> 10Å	>10Å	>10Å			Highly destabilizing				Large loss in protein stability
H593Y	0.243	> 10Å	>10Å	-0.322	Beta Prime		Mildly stabilizing			Mildly destabilizing	Mild gain in protein stability with mild loss in complex stability likely due to interaction with Beta Prime
D634G	-0.604	> 10Å	>10Å	>10Å			Moderately destabilizing				Moderate loss in protein stability
E639Q	-3.481	> 10Å	>10Å	-0.867		Beta Prime	Highly destabilizing			Moderately destabilizing	Large loss in protein stability with moderate loss in complex stability possibly due to interaction with Beta Prime
E639G	-2.242	> 10Å	>10Å	-0.812		Beta Prime	Highly destabilizing			Moderately destabilizing	Large loss in protein stability with moderate loss in complex stability possibly due to interaction with Beta Prime
R661Q	-1.668	> 10Å	>10Å	-1.195		Beta Prime	Highly destabilizing			Highly destabilizing	Large loss in protein and complex stability possibly due to interaction with Beta Prime
M666T	-1.461	> 10Å	>10Å	>10Å	Rifampin		Highly destabilizing	Moderately destabilizing			Large loss in protein stability with mild loss in ligand affinity likely due to interaction with Rifampicin.
S672Y	-2.079	> 10Å	>10Å	>10Å		Rifampin	Highly destabilizing	Moderately destabilizing			Large loss in protein stability with moderate loss in ligand affinity possibly due to interaction with Rifampicin.
H674Y	-0.796	-0.163	>10Å	>10Å	Rifampin		Moderately destabilizing	Mildly destabilizing			Moderate loss in protein stability with mild loss in ligand affinity likely due to interaction with Rifampicin.
H674P	-0.674	-0.165	>10Å	>10Å	Rifampin		Moderately destabilizing	Mildly destabilizing			Moderate loss in protein stability with mild loss in ligand affinity likely due to interaction with Rifampicin.
H674Q	0.203	-0.464	>10Å	>10Å	Rifampin		Mildly stabilizing	Mildly destabilizing			Mild loss in protein stability and ligand affinity likely due to interaction with Rifampicin.
G675D	-2.387	> 10Å	>10Å	>10Å			Highly destabilizing				Large loss in protein stability
T676P	-0.269	> 10Å	>10Å	>10Å							Mild loss in protein stability
T676A	0.035	> 10Å	>10Å	>10Å							Mild gain in protein stability
P682T	-0.14	> 10Å	>10Å	-0.191		Alpha1	Mildly destabilizing			Mildly destabilizing	mild loss in protein and complex stability possibly due to interaction with Alpha1
A692T	-0.65	> 10Å	>10Å	0.393		Alpha1	Moderately destabilizing			Mildly stabilizing	Moderate loss in protein stability and mild gain in complex stability possibly due to interaction with Alpha1
V695L	-0.851	> 10Å	>10Å	>10Å			Moderately destabilizing				Moderate loss in protein stability
T702I	-1.872	> 10Å	>10Å	>10Å			Highly destabilizing				Large loss in protein stability
H723D	0.669	> 10Å	>10Å	-3.522	Alpha2, Beta Prime		Moderately stabilizing			Highly destabilizing	Moderate gain of protein stability with a large loss of complex stability likely due to interaction with Alpha2 and Beta Prime
H723Y	-1.369	> 10Å	>10Å	-3.332	Alpha2, Beta Prime		Highly destabilizing			Highly destabilizing	Large loss of protein and complex stability likely due to interaction with Alpha2 and Beta Prime
L731P	-2.054	> 10Å	>10Å	-0.702		Beta Prime	Highly destabilizing			Moderately destabilizing	Large loss of protein stability with a moderate loss in complex stability possibly due to interaction with Beta Prime
L741F	-1.346	> 10Å	>10Å	-0.475		Alpha1	Highly destabilizing			Mildly destabilizing	Large loss of protein stability with a mild loss in complex stability possibly due to interaction with Alpha1
E761D	-1.313	> 10Å	>10Å	-0.837		Beta Prime	Highly destabilizing			Moderately destabilizing	Large loss of protein stability with a moderate loss in complex stability possibly due to interaction with Beta Prime
D777N	-0.514	> 10Å	>10Å	-1.124		Alpha1	Moderately destabilizing			Highly destabilizing	Moderate loss of protein stability with a large loss in complex stability possibly due to interaction with Alpha1
P802L	-0.511	> 10Å	>10Å	-0.967	Beta Prime		Moderately destabilizing			Moderately destabilizing	Moderate loss in protein and complex stability likely due to interaction with Beta Prime
E812G	-1.597	> 10Å	>10Å	>10Å			Highly destabilizing				Large loss in protein stability
R824S	0.303	> 10Å	>10Å	-0.329		Beta Prime	Mildly stabilizing			Mildly destabilizing	Mild gain in protein stability with mild loss in complex stability possibly due to interaction with Beta Prime
R824L	-0.281	> 10Å	>10Å	-0.903		Beta Prime	Mildly destabilizing			Moderately destabilizing	Mild loss in protein stability and moderate loss in complex stability possibly due to interaction with Beta Prime
E825G	-0.545	> 10Å	>10Å	-0.433		Beta Prime	Moderately destabilizing			Mildly destabilizing	Moderate loss in protein stability with mild loss in complex stability possibly due to interaction with Beta Prime
R827C	0.018	> 10Å	>10Å	-0.185	Beta Prime		Mildly stabilizing			Mildly destabilizing	Mild gain in protein stability with mild loss in complex stability likely due to interaction with Beta Prime
R827H	-1.409	> 10Å	>10Å	-0.988	Beta Prime		Highly destabilizing			Moderately destabilizing	Large loss in protein stability and moderate loss in complex stability likely due to interaction with Beta Prime
R827L	-0.676	> 10Å	>10Å	-0.636	Beta Prime		Moderately destabilizing			Moderately destabilizing	Moderate loss of protein and complex stability likely due to interaction with Beta Prime
P834T	-0.944	> 10Å	>10Å	-0.138	Beta Prime		Moderately destabilizing			Mildly destabilizing	Moderate loss of protein stability with mild loss of complex stability likely due to interaction with Beta Prime
P834L	-1.585	> 10Å	>10Å	-0.532	Beta Prime		Highly destabilizing			Moderately destabilizing	Large loss of protein stability with a moderate loss in complex stability possibly due to interaction with Beta Prime
H835P	-0.445	> 10Å	-7.39	-0.657	Beta Prime	Nucleic Acid	Mildly destabilizing		Highly destabilizing	Moderately destabilizing	Mild loss in protein stability with a large loss in nucleic acid affinity and moderate loss in complex stability, likely due to interaction with Beta Prime and a possible interaction with Nucleic Acid mDNA/RNA
H835R	0.438	> 10Å	-5.727	-1.222	Beta Prime	Nucleic Acid	Mildly stabilizing		Highly destabilizing	Highly destabilizing	Mild gain in protein stability with a large loss in nucleic acid affinity and complex stability likely due to interaction with Beta Prime and a possible interaction with Nucleic Acid mDNA/RNA
H835Q	0.08	> 10Å	-6.879	-0.838	Beta Prime	Nucleic Acid	Mildly stabilizing		Highly destabilizing	Moderately destabilizing	Mild gain in protein stability with a large loss in nucleic acid affinity and moderate loss in complex stability, likely due to interaction with Beta Prime and a possible interaction with Nucleic Acid mDNA/RNA
G836S	-0.521	> 10Å	>10Å	0.245		Beta Prime	Moderately destabilizing			Mildly stabilizing	Mild loss in protein stability with a mild gain in complex stability possibly due to interaction with Beta Prime
A857T	-0.678	> 10Å	>10Å	0.078	Beta Prime		Moderately destabilizing			Mildly stabilizing	Mild loss in protein stability with a mild gain in complex stability likely due to interaction with Beta Prime
R871H	-2.014	> 10Å	>10Å	-0.179		Alpha1, Beta Prime	Highly destabilizing			Mildly destabilizing	Large loss in protein stability with a mild loss in complex stability possibly due to interaction with Alpha1 and Beta Prime
I873F	-1.523	> 10Å	>10Å	-0.396	Beta Prime	Alpha1, Alpha2	Highly destabilizing			Mildly destabilizing	Large loss in protein stability with a mild loss in complex stability likely due to interaction with Beta Prime and a possible interaction with Alpha1 and Alpha2
S874Y	-0.903	> 10Å	>10Å	-0.493	Beta Prime	Alpha1, Alpha2	Moderately destabilizing			Mildly destabilizing	Moderate loss in protein stability with a mild loss in complex stability likely due to interaction with Beta Prime and a possible interaction with Alpha1 and Alpha2
S874F	-0.674	> 10Å	>10Å	-0.626	Beta Prime	Alpha1, Alpha2	Moderately destabilizing			Moderately destabilizing	Moderate loss in protein stability with a moderate loss in complex stability likely due to interaction with Beta Prime and a possible interaction with Alpha1 and Alpha2
G890D	-1.468	> 10Å	>10Å	-0.9	Alpha2, Beta Prime		Highly destabilizing			Moderately destabilizing	Large loss in protein stability with a moderate loss in complex stability likely due to interaction with Alpha2 and Beta Prime
L893R	-1.517	> 10Å	>10Å	-0.373		Alpha1, Alpha2, Beta Prime	Highly destabilizing			Mildly destabilizing	Large loss in protein stability with a mild loss in complex stability possibly due to interaction with Alpha1, Alpha2 and Beta Prime
P899A	-2.176	> 10Å	>10Å	-0.573		Alpha1, Beta Prime	Highly destabilizing			Moderately destabilizing	Large loss in protein stability with a moderate loss in complex stability possibly due to interaction with Alpha1, Alpha2 and Beta Prime
I910T	-3.307	> 10Å	>10Å	-0.02		Beta Prime	Highly destabilizing			Mildly destabilizing	Large loss in protein stability with a mild loss in complex stability possibly due to interaction with Beta Prime
M920V	-1.231	> 10Å	>10Å	-1.536	Beta Prime		Highly destabilizing			Highly destabilizing	Large loss in protein and complex stability likely due to interaction with Beta Prime
I925V	-1.21	> 10Å	>10Å	-0.527	Beta Prime		Highly destabilizing			Moderately destabilizing	Large loss in protein stability with a moderate loss in complex stability likely due to interaction with Beta Prime
K944E	-1.822	> 10Å	>10Å	>10Å			Highly destabilizing				Large loss in protein stability
R952G	-0.13	> 10Å	>10Å	-0.435		Beta Prime	Mildly destabilizing			Mildly destabilizing	Mild loss in protein and complex stability possibly due to interaction with Beta Prime
P954H	-2.23	> 10Å	>10Å	-0.751		Beta Prime	Highly destabilizing			Moderately destabilizing	Large loss in protein stability with moderate loss in complex stability possibly due to interaction with Beta Prime
E956D	-0.716	> 10Å	>10Å	>10Å			Moderately destabilizing				Moderate loss in protein stabiliy
V970M	-0.375	> 10Å	>10Å	-0.747	Alpha1		Mildly destabilizing			Moderately destabilizing	Mild loss in protein stability with a moderate loss in complex stability likely due to interaction with Alpha1
V970A	-0.339	> 10Å	>10Å	-1.092	Alpha1		Mildly destabilizing			Highly destabilizing	Mild loss in protein stability with a large loss in complex stability likely due to interaction with Alpha1
Q975H	0.089	> 10Å	>10Å	-0.956	Alpha1	Beta Prime	Mildly stabilizing			Moderately destabilizing	Mild gain in protein stability with a moderate loss in complex stability likely due to interaction with Alpha1 and a possible interaction with Beta Prime
G981D	-0.51	> 10Å	>10Å	-0.172	Beta Prime		Moderately destabilizing			Mildly destabilizing	Moderate loss in protein stability with a mild loss in complex stability likely due to interaction with Beta Prime
V996G	-2.984	> 10Å	>10Å	-0.538		Alpha1, Beta Prime	Highly destabilizing			Moderately destabilizing	Large loss in protein stability with a moderate loss in complex stability possibly due to interaction with Alpha1 and Beta Prime
A998V	-0.478	> 10Å	>10Å	-0.696		Beta Prime	Mildly destabilizing			Moderately destabilizing	Mild loss in protein stability with a moderate loss in complex stability likely due to interaction with Beta Prime
H1028R	-1.27	-0.161	1.535	-1.253	Beta Prime	Rifampin, Nucleic Acid	Highly destabilizing	Mildly destabilizing	Highly stabilizing	Highly destabilizing	Large loss in protein and complex stability with a mild loss in ligand affinity and a large gain in nucleic acid affinity. Likely due to interaction with Beta Prime, and a possible interaction with Rifampicin and Nucleic Acid mDNA/RNA
A1037S	-0.373	> 10Å	-9.178	-1.507	Beta Prime	Nucleic Acid	Mildly destabilizing		Highly destabilizing	Highly destabilizing	Mild loss in protein stability with a large loss in nucleic acid affinity and complex stability likely due to interaction with Beta Prime and a possible interaction with Nucleic Acid mDNA/RNA
Q1056H	-1.098	> 10Å	-7.851	-1.287	Beta Prime	Nucleic Acid	Highly destabilizing		Highly destabilizing	Highly destabilizing	Large loss in protein stability, nucleic acid affinity and complex stability likely due to interaction with Beta Prime and a possible interaction with Nucleic Acid mDNA/RNA
Y1073S	-0.166	> 10Å	>10Å	-1.287	Beta Prime		Mildly destabilizing			Highly destabilizing	Mild loss in protein stability with a large loss in complex stability likely due to interaction with Beta Prime
V1096M	-0.507	> 10Å	>10Å	0.052	Beta Prime		Moderately destabilizing			Mildly stabilizing	Moderate loss in protein stability with a mild gain in complex stability likely due to interaction with Beta Prime
K1102T	-0.125	> 10Å	>10Å	-1.231	Beta Prime		Mildly destabilizing			Highly destabilizing	Mild loss in protein stability with a large loss in complex stability likely due to interaction with Beta Prime
I1106T	-1.453	> 10Å	>10Å	-1.287	Beta Prime		Highly destabilizing			Highly destabilizing	Large loss in protein and complex stability likely due to interaction with Beta Prime
V1117L	-0.205	> 10Å	>10Å	-1.287	Beta Prime		Mildly destabilizing			Highly destabilizing	Mild loss in protein stability with a large loss in complex stability likely due to interaction with Beta Prime
S1124A	0.053	> 10Å	>10Å	-1.287	Beta Prime		Mildly stabilizing			Highly destabilizing	Mild gain in protein stability with a large loss in complex stability likely due to interaction with Beta Prime
V1129A	-1.103	> 10Å	>10Å	-1.287	Beta Prime		Highly destabilizing			Highly destabilizing	Large loss in protein and complex stability likely due to interaction with Beta Prime
