# Supplementary material for: Understanding molecular consequences of putative drug resistant mutations in Mycobacterium tuberculosis
Source: Sci Rep. 2018 Oct 18;8:15356. doi: 10.1038/s41598-018-33370-6 (PMC6193939; doi:10.1038/s41598-018-33370-6)
Supplement: Supplementary file 5 — Supplementary Table 4 [file 41598_2018_33370_MOESM5_ESM.xlsx]

## Sheet: katG_Haplotypes
Supplementary Table 4: Calculation of combined biophysical measures for GWAS-identified haplotype combinations within target KatG, conferring resistance to first-line drug Isoniazid.
R463L/W191R		W191Rm_R463L	R463Lm_W191R	Average
mCSM		-0.23	-0.626	-0.198
DUET		-0.226	-0.694	-0.13
mCSM-Lig		-0.781	-0.354	-0.4105
mCSM-PP_A		-0.884	-3.02	-0.7015
mCSM-PP_B		-0.811	-3.786	-0.752
R463L/S315N		S315Nm_R463L	R463Lm_S315N	Average
mCSM		-0.23	-0.172	-0.198
DUET		-0.226	-0.012	-0.13
mCSM-Lig		-0.781	0.39	-0.4105
mCSM-PP_A		-0.884	-0.203	-0.7015
mCSM-PP_B		-0.811	-0.144	-0.752
R463L/S315T		S315Tm_R463L	R463Lm_S315T	Average
mCSM		-0.23	-0.32	-0.198
DUET		-0.226	-0.141	-0.13
mCSM-Lig		-0.781	-0.246	-0.4105
mCSM-PP_A		-0.884	-0.065	-0.7015
mCSM-PP_B		-0.811	0.003	-0.752
