# Supplementary material for: Understanding molecular consequences of putative drug resistant mutations in Mycobacterium tuberculosis
Source: Sci Rep. 2018 Oct 18;8:15356. doi: 10.1038/s41598-018-33370-6 (PMC6193939; doi:10.1038/s41598-018-33370-6)
Supplement: Supplementary file 6 — Supplementary Table 5 [file 41598_2018_33370_MOESM6_ESM.xlsx]

## Sheet: rpoB_Haplotypes
Supplementary Table 5: Calculation of combined biophysical measures for GWAS-identified haplotype combinations within target RpoB, conferring resistance to first-line drug Rifampicin.
L424P/H1000R	H1000Rm_L424P	L424Pm_H1000R		Average
mCSM	-0.053	-1.24		-0.6465
DUET	0.182	-1.295		-0.5565
mCSM-Lig	-1.087	-0.167		-0.627
mCSM-PP_Complex	-0.213	-1.253		-0.733
mCSM-NA	-0.09	1.535		0.7225
S422L/Q947H	Q947Hm_S422L	S422Lm_Q947H		Average
mCSM	-0.053	0.015		-0.019
DUET	0.182	0.113		0.1475
mCSM-Lig	-0.262	-0.473		-0.3675
mCSM-PP_Complex	-0.082	-0.956		-0.519
mCSM-NA	-3.935	0.17		-1.8825
S422L/V942A	V942Am_S422L	S422Lm_V942A		Average
mCSM	-0.053	-0.468		-0.2605
DUET	0.182	-0.281		-0.0495
mCSM-Lig	-0.262	0.237		-0.0125
mCSM-PP_Complex	-0.082	-1.092		-0.587
mCSM-NA	-3.935	-1.384		-2.6595
S422L/R799C	R799Cm_S422L	S422Lm_R799C		Average
mCSM	-0.053	-0.751		-0.402
DUET	0.182	-0.677		-0.2475
mCSM-Lig	-0.262	-0.487		-0.3745
mCSM-PP_Complex	-0.082	-0.185		-0.1335
mCSM-NA	-3.935	0.589		-1.673
S422L/L703P	L703Pm_S422L	S422Lm_L703P		Average
mCSM	-0.053	-1.638		-0.8455
DUET	0.182	-1.993		-0.9055
mCSM-Lig	-0.262	-0.121		-0.1915
mCSM-PP_Complex	-0.082	-0.702		-0.392
mCSM-NA	-3.935	-0.472		-2.2035
S422L/I460V	I460Vm_S422L	S422Lm_I460V		Average
mCSM	-0.053	-1.1		-0.5765
DUET	0.182	-1.235		-0.5265
mCSM-Lig	-0.262	0.124		-0.069
mCSM-PP_Complex	-0.082	-0.938		-0.51
mCSM-NA	-3.935	-0.083		-2.009
D407G/L424P/I1078T	L424Pm_I1078Tm_D407G	D407Gm_I1078Tm_L424P	D407Gm_L424Pm_I1078T	Average
mCSM	-0.125	-0.472	-1.088	-0.561667
DUET	-0.226	-0.41	-1.243	-0.626333
mCSM-Lig	-0.175	-1.087	-0.512	-0.591333
mCSM-PP_Complex	-0.441	-0.213	-1.287	-0.647
mCSM-NA	0.253	-0.09	0.031	0.0646667
S422L/P17L	P17Lm_S422L	S422Lm_P17L		Average
mCSM	-0.053	-1.278		-0.6655
DUET	0.182	-1.287		-0.5525
mCSM-Lig	-0.262	-0.024		-0.143
mCSM-PP_Complex	-0.082	-0.97		-0.526
mCSM-NA	-3.935	1.453		-1.241
